# Supplementary material for: Genome Wide Associations of Growth, Phenology, and Plasticity Traits in Willow [Salix viminalis (L.)]
Source: Front Plant Sci. 2019 Jun 12;10:753. doi: 10.3389/fpls.2019.00753 (PMC6582754; doi:10.3389/fpls.2019.00753)
Supplement: Supplementary file 2 [file Table_1.xlsx]

## Sheet: Blad1
Hallingbäck et al. Genome wide associations of growth, phenology and plasticity traits in willow (Salix viminalis (L.)).
Supplementary Table S1. Genes and their description within +/- 3000 bp region for each significant marker.
Genotypic effects are estimated with the most frequent homozygote genotype put as zero. Effect are in measurement units.
SNP	Chr	pos	p	R2 (%)	Effect AA	Effect AB	Effect BB	h2cond (%)	H2 (%)	Region start	Region end	Region in S. purpurea	Description, genes within region and close to region, position within parenthesis	Further decription
Pustnäs
BB10
S1_332378951a	18	4285907	7.88 10-8	8.4	0	-0.09	-1.58			4282907	4288907	chr18:4282907..4288907	ankyrin-like protein (chr18:4283735..4287329 forward); lactoylglutathione lyase (chr18:4275059..4278561 reverse)	anakyrin: protein-protein interactions that are involved in the formation of transcription complexes, the initiation of immune responses, biogenesis and the assembly of cation channels in the membranes, the regulation of some cell-cycle stages, symbiotic interactions, and many other processes
S1_20013804	16	20013804	1.13 10-6	5.8	0	-0.16	-0.20			20010804	20016804	chr16:20010804..20016804	chloride channel ClC protein, putative (chr16:20009781..20013997 forward); vacuolar ATP synthase subunit D, putative (chr16:20018369..20020302 forward)	In plants, chloride channels contribute to a number of plant-specific functions, such as regulation of turgor, stomatal movement, nutrient transport and metal tolerance.
S1_196933747	9	6102489	9.66 10-6	5.2	0	-0.17	-0.34			6099489	6105489	chr09:6099489..6105489	G1-like protein (chr09:6101873..6102544 forward), putative, cinnamoyl-CoA reductase (chr09:6109857..6120260 reverse)	Cinnamoyl CoA:NADP oxidoreductase (CCR, EC 1.2.1.44) catalyzes the conversion of cinnamoyl CoA esters to their corresponding cinnamaldehydes, i.e. the first specific step in the synthesis of the lignin monomers
Total				19.4				26.3	67.9
BB11				0.0				66.2	86.6
BB13
S1_223421640	11	823582	1.60 10-6	6.1	0	-0.12	-0.80			820582	826582	chr11:820582..826582	gaba(A) receptor-associated protein, putative (chr11:821469..823916 forward); ankyrin repeat protein, putative (chr11:824907..825629 reverse)	anakyrin: protein-protein interactions that are involved in the formation of transcription complexes, the initiation of immune responses, biogenesis and the assembly of cation channels in the membranes, the regulation of some cell-cycle stages, symbiotic interactions, and many other processes
S1_122829941	5	13435194	2.12 10-6	5.2	0	-0.20	-0.43			13432194	13438194	chr05:13432194..13438194	PPR containing plant protein (chr05:13430387..13433049 forward); tyrosine kinase domain protein (chr05:13433679..13435995 reverse)	The mitochondrial/chloroplast PPR proteins play diverse and important roles in plant developmental processes and responses to environmental stresses. Tyrosine kinase: In plants, protein phosphorylation has been implicated in responses to many signals, including light, pathogen invasion, hormones, temperature stress, and nutrient deprivation.
S1_398080262	1232	22975	9.72 10-7	5.2	0	-0.29	-0.75			19975	25975	scaffold1232:19975..25975	subtilisin-protease-like protein (Scaffold1232:20248..30060 forward)	Subtilisin-like proteases (subtilases) are serine proteases that fulfill highly specific functions in plant development and signaling cascades. It has been shown that several subtilases are specifically induced following pathogen infection
S1_55653105	2	5911772	2.28 10-6	4.3	0	0.08	-0.63			5908772	5914772	chr02:5908772..5914772	nitrate reductase [NADH] protein (chr02:5906378..5910146 forward); DUF1644 family protein (chr02:5912290..5916319 reverse); MAP kinase kinase kinase, putative (chr02:5918880..5936697 reverse)	Nitrate reductases are molybdoenzymes that reduce nitrate (NO−3) to nitrite (NO−2). This reaction is critical for the production of protein in most crop plants, as nitrate is the predominant source of nitrogen in fertilized soils. DUF1644-containing genes indicated that they may regulate responses to abiotic stress in rice. Eukaryotic serine-threonine mitogen-activated protein (MAP) kinases are k…
Total				20.8				51.6	81.8
BB14
S1_107621523	4	16888940	1.18 10-7	9.2	0	-0.09	-0.58			16885940	16891940	chr04:16885940..16891940	hexose transporter (chr04:16886592..16892764 reverse); homoserine kinase (chr04:16884395..16885495 forward); alpha-1,3-mannosyl-glycoprotein 2-beta-N-acetylglucosaminyltransferase (chr04:16877059..16881898 forward)	Glucose transporters are a wide group of membrane proteins that facilitate the transport of glucose over a plasma membrane. Homoserine kinase: This enzyme participates in glycine, serine and threonine metabolism
S1_136537234a	6	4445445	1.91 10-8	5.8	0	0.29	-1.74			4442445	4448445	chr06:4442445..4448445	glycoside hydrolase family 79 amino-terminal domain protein (chr06:4447730..4451131 forward); MFS transporter (chr06:4451093..4459183 reverse)	The major facilitator superfamily (MFS) is a superfamily of membrane transport proteins that facilitate movement of small solutes across cell membranes in response to chemiosmotic gradients
S1_226299259	11	3701201	1.43 10-6	5.8	0	0.13	-0.47			3698201	3704201	chr11:3698201..3704201	Est1 DNA/RNA-binding domain protein (chr11:3697501..3701549 forward)	Est1 is a protein which recruits or activates telomerase at the site of polymerisation
S1_238507049	11	15908991	2.83 10-6	5.7	0	-0.19	-0.35			15905991	15911991	chr11:15905991..15911991	transmembrane protein 14C (chr11:15903190..15906468 reverse), LRR receptor-like kinase (chr11:15907749..15909346 reverse)	LRR-RKs regulate a wide variety of developmental and defense-related processes including cell proliferation, stem cell maintenance, hormone perception, host-specific as well as non-host-specific defense response, wounding response, and symbiosis.
Total				26.6				71.9	68.6
GC10				0.0				68.9	91.1
LS10
S1_263152945b	13	9456239	5.35 10-9	9.2	0	0	2.70			9453239	9459239	chr13:9453239..9459239	translation initiation factor (chr13:9434168..9445667 forward)	Eukaryotic initiation factors (eIFs) are proteins or protein complexes involved in the initiation phase of eukaryotic translation. These proteins help stabilize the formation of ribosomal preinitiation complexes around the start codon and are an important input for post-transcription gene regulation.
S1_183614214	8	8686605	8.17 10-6	1.8	0	-0.33	NA			8683605	8689605	chr08:8683605..8689605	oxidoreductase, putative(chr08:8685854..8691194 reverse); fructose-bisphosphate aldolase (chr08:8693197..8696512 forward)	Oxidoreductases catalyze the transfer of electrons from one molecule (the oxidant) to another molecule (the reductant); the enzyme fructose-bisphosphate aldolase occupies a central position in glycolysis and gluconeogenesis pathways.
Total				11.0				36.1	95.5
LS11
S1_263152945b	13	9456239	7.63 10-8	9.6	0	-0.04	2.20	34.8	91.1	9453239	9459239	chr13:9453239..9459239	translation initiation factor (chr13:9434168..9445667 forward)	Eukaryotic initiation factors (eIFs) are proteins or protein complexes involved in the initiation phase of eukaryotic translation. These proteins help stabilize the formation of ribosomal preinitiation complexes around the start codon and are an important input for post-transcription gene regulation.
Nsh11
S1_39473243a	1	9304403	1.47 10-7	8.2	0	-0.55	17.97			9301403	9307403	chr01:9301403..9307403	transmembrane protein, putative (chr01:9303969..9308379 reverse); ubiquitin carboxyl-terminal hydrolase, putative (chr01:9297713..9299393 forward)
S1_26031342	16	26031342	2.32 10-6	5.6	0	1.55	0.48			26028342	26034342	chr16:26028342..26034342	26S proteasome non-ATPase regulatory subunit, putative (chr16:26025516..26033299 forward); 30S ribosomal protein S20 (chr16:26034943..26037100 forward)
S1_26031410	16	26031410		NA						26028410	26034410	chr16:26028410..26034410	marker associated to S1_26031342, see gene above
S1_356219816	19	12917686	2.88 10-6	4.9	0	-0.94	1.84			12914686	12920686	chr19:12914686..12920686	class IV endochitinase (chr19:12916995..12918193 reverse); class IV chitinase (chr19:12920435..12921578 reverse)
S1_364538411	215c	262103	5.00 10-6	5.0	0	1.12	-2.84			259103	265103	scaffold215:259103..265103	BZIP domain class transcription factorLinks (Scaffold0215:262795..265603 reverse); inactive receptor kinase, putative (Scaffold0215:254408..258943 reverse); ELF4-like protein, putative (Scaffold0215:266960..267614 reverse)B M
S1_84875818	3	10814216	9.33 10-6	5.8	0	0.10	-.2.33			10811216	10817216	chr03:10811216..10817216	plant invertase/pectin methylesterase inhibitor protein (chr03:10815874..10816602 reverse); E3 ubiquitin-protein ligase (chr03:10809830..10814117 forward); DEAD-box ATP-dependent RNA helicase (chr03:10818506..10820194 forward)
Total				29.6				25.4	59.1
Nsh14								46.7	62.4
Nsh16
S1_51767602	2	2026269	2.29 10-6	6.0	0	-1.06	6.64			2023269	2029269	chr02:2023269..2029269	auxin-induced protein 5NG4 (chr02:2025500..2028369 forward)	transmembrane transporter activity
S1_5924474	16	5924474	6.37 10-6	6.5	0	2.98	-3.79			5921474	5927474	chr16:5921474..5927474	lung seven transmembrane receptor, putative (chr16:5922911..5924823 forward)
Total				12.5				32.2	74.2
Nsh17				0.0				38.2	80.3
MeanD11
S1_133339294b	6	1247505	2.70 10-14	15.2	0	-0.32	5.43			1244505	1250505	chr06:1244505..1250505	gamma-aminobutyrate transaminase (chr06:1239921..1245020 forward); AP2/ERF domain transcription factor, putative (chr06:1247606..1248253 forward); transmembrane protein, putative (chr06:1251043..1251652 reverse)	AP2/ERF: These regulatory proteins are involved in the control of primary and secondary metabolism, growth and developmental programs, as well as responses to environmental stimuli.
S1_409355463	1560	46981	1.86 10-6	6.1	0	-0.10	-1.78			43981	49981	scaffold1560:43981..49981	regulator of nonsense transcripts UPF3 protein, putative (Scaffold1560:39979..47300 forward); polyneuridine-aldehyde esterase (Scaffold1560:47313..51669 reverse)	Arabidopsis plants having defects in nonsense-mediated mRNA decay factors UPF1, UPF2, and UPF3 show photoperiod-dependent phenotypes in development and stress responses.
Total				21.3				53.1	70.7
MeanD16
S1_203858009b	10	340916	3.98 10-8	18.1	0	0.21	4.39			337916	343916	chr10:337916..343916	RING-H2 finger protein ATL2 (chr10:333516..335072 forward), condensin-2 complex subunit H2, putative (chr10:338864..343635 reverse); pectinesterase/pectinesterase inhibitor, putative (chr10:344297..346101 reverse)	ATL2 is a member of a multigene family coding highly related RING-H2 zinc-finger proteins that may function as E3 ubiquitin ligases. May be involved in the early steps of the plant defense signaling pathway.
S1_280431011	14	5689249	2.30 10-7	6.0	0	0.33	-0.11			5686249	5692249	chr14:5686249..5692249	RING-H2 finger protein (chr14:5687000..5689667 forward)
S1_121751392	5	12356645	8.42 10-7	2.3	0	0.04	0.94			12353645	12359645	chr05:12353645..12359645	plant/F2E2-13 protein, putative (chr05:12352782..12354500 forward)
Total				26.4				69.6	84.9
SumBA11				0.0				22.8	55.8
SumBA16
S1_203903296b	10	386203	9.58 10-7	12.9	0	-71.77	1009.00	48.5	72.1	383203	389203	chr10:383203..389203	polygalacturonase (chr10:384604..386452 forward)	PG becomes abundant during ripening and has a major role in cell wall degradation and fruit softening (tomato).
FW14
S1_15451811b	16	15451811	5.12 10-7	8.7	0	0.44	7.09	24.1	73.5	15448811	15454811	chr16:15448811..15454811	transmembrane protein, putative (chr16:15447937..15452493 forward); heat stress transcription factor B-4 (chr16:15458839..15460463)	Transcriptional regulator that specifically binds DNA sequence 5'-AGAAnnTTCT-3' known as heat shock promoter elements (HSE)
FW17				0.0				62.7	76.9
Svalöv
LS16				0.0				70.6	89.0
Nsh14
S1_328299990a	18	206946	5.72 10-6	3.9	0	0.46	9.02			203946	209946	chr18:203946..209946	RNA recognition motif 2 in nucleolysin TIA-1 (p40-TIA-1)-like protein (chr18:203016..207730 forward); tyrosine kinase domain protein (chr18:209903..214144 reverse)	Receptor tyrosine kinases (RTKs) are single-pass transmembrane (TM) proteins that play a critical role in cell growth, differentiation and motility
S1_89445373	3	15383771	5.66 10-6	3.8	0	1.61	-3.08			15380771	15386771	chr03:15380771..15386771	DNA-directed RNA polymerase (chr03:15376241..15391793 reverse)
S1_146130713	6	14038924	4.97 10-6	4.9	0	1.76	-3.79			14035924	14041924	chr06:14035924..14041924	4-coumarate:CoA ligase (chr06:14022623..14040109 forward)	4-coumarate:CoA ligase (4CL), the last enzyme of the general phenylpropanoid pathway, provides precursors for the biosynthesis of a large variety of plant natural products.
S1_399409820	1265	56257	5.57 10-6	5.8	0	1.69	NA			53257	59257	scaffold1265:53257..59257	hypothetical protein (Scaffold1265:56680..57964 forward); growth regulator protein, putative (Scaffold1265:44250..50061 reverse); thaumatin-like protein (Scaffold1265:64017..65571 reverse)	Thaumatin-like proteins (TLPs) are the products of a large, highly complex gene family involved in host defence and a wide range of developmental processes in fungi, plants, and animals
S1_399409858	1265	56295	NA							53295	59295	scaffold1265:53295..59295	marker associated to S1_399409820, hypothetical protein, see above (Scaffold1265:56680..57964 forward)
Total				18.4				74.3	59.7
Nsh16				0.0				72.3	70.1
Nsh17				0.0				74.9	69.4
MeanD16				0.0				78.3	78.0
SumBA16				0.0				71.2	70.3
FW14
S1_361520786	117	271270	1.44 10-6	6.1	0	0.26	4.13			268270	274270	scaffold117:268270..274270	plant-specific eukaryotic translational initiation factor 4B (Scaffold0117:269476..272112 reverse); amidase (Scaffold0117:262967..266133 reverse); pollen protein Ole E I-like protein (Scaffold0117:267005..268496 reverse)
S1_31799294	1	1630454	7.26 10-6	5.9	0	-0.3	0.97			1627454	1633454	chr01:1627454..1633454	root determined nodulation protein (chr01:1616679..1626524 forward); aspartic proteinase nepenthesin-1 protein (chr01:1633875..1636627 forward)	Grafting experiments demonstrated that RDN1 regulatory function occurs in the roots, not the shoots, and is essential for normal nodule number regulation. Carnivorous plants of the genus Nepenthes produce their own aspartic proteases, nepenthesins, to digest prey trapped in their pitchers.
Total				12.0				67.5	63.1
FW17
S1_361520786	117	271270	9.65 10-6	5.6	0	0.12	2.91	75.4	68.3	268270	274270	scaffold117:268270..274270	plant-specific eukaryotic translational initiation factor 4B (Scaffold0117:269476..272112 reverse); amidase (Scaffold0117:262967..266133 reverse); pollen protein Ole E I-like protein (Scaffold0117:267005..268496 reverse)
PLACTICITY
SNP	Chr	pos	p	R2 (%)	Effect AA	Effect AB	Effect BB	h2cond (%)
Nsh14
S1_246135575	12	6178441	1.05 10-6	8.5	0	0.54	0.97	14.8		6175441	6181441	chr12:6175441..6181441	integral membrane HPP family protein (chr12:6178091..6180628 reverse); homeobox leucine zipper protein (chr12:6173983..6176461)	Integral membrane proteins that are present on cell surfaces bind to extracellular ligands, and this binding influences multiple cellular processes. Homeodomain-leucine zipper (HD-Zip) proteins are transcription factors unique to plants and are encoded by more than 25 genes in Arabidopsis thaliana. Despite sequence similarities HD-ZIP proteins participate in a variety of processes during plant gr…
Nsh16
S1_201052459a	9	10221201	1.17 10-6	8.8	0	0.35	-5.17	24.3		10218201	10224201	chr09:10218201..10224201	CRS1/YhbY domain protein (hr09:10215176..10218769 forward); DNA-damage-inducible protein F, putative (chr09:10219286..10223601 reverse); enhanced disease susceptibility protein (chr09:10224702..10230557 reverse)	DNA damage-inducible protein 1 (Ddi1) has been shown to be important in cell cycle control and for repression of protein secretion. The EDS1 protein has been shown to be required for the resistance to biotrophic pathogens and the accumulation of salicylic acid (SA) that enhances the defenses of a plant by inducing the synthesis of pathogen-related (PR) proteins.
Nsh17				0.0				27.8
MeanD16				0.0				39.8
SumBA16
S1_246135575	12	6178441	8.67 10-6	7.4	0	0.58	0.93	35.7		6175441	6181441	chr12:6175441..6181441	integral membrane HPP family protein (chr12:6178091..6180628 reverse); homeobox leucine zipper protein (chr12:6173983..6176461)	Integral membrane proteins that are present on cell surfaces bind to extracellular ligands, and this binding influences multiple cellular processes. Homeodomain-leucine zipper (HD-Zip) proteins are transcription factors unique to plants and are encoded by more than 25 genes in Arabidopsis thaliana. Despite sequence similarities HD-ZIP proteins participate in a variety of processes during plant gr…
FW14				0.0				66.2
FW17
S1_246135575	12	6178441	1.53 10-6	8.6	0	0.61	0.98	41.7		6175441	6181441	chr12:6175441..6181441	integral membrane HPP family protein (chr12:6178091..6180628 reverse); homeobox leucine zipper protein (chr12:6173983..6176461)	Integral membrane proteins that are present on cell surfaces bind to extracellular ligands, and this binding influences multiple cellular processes. Homeodomain-leucine zipper (HD-Zip) proteins are transcription factors unique to plants and are encoded by more than 25 genes in Arabidopsis thaliana. Despite sequence similarities HD-ZIP proteins participate in a variety of processes during plant gr…
